# Supplementary material for: Hemodynamic and Respiratory Changes following Prone Position in Acute Respiratory Distress Syndrome Patients: A Clinical Study
Source: J Clin Med. 2023 Jan 18;12(3):760. doi: 10.3390/jcm12030760 (PMC9917844; doi:10.3390/jcm12030760)
Supplement: Supplementary file 1 [file jcm-12-00760-s001.zip]

Archive with 1 entries (1 files):
- jcm-2109293-supplementary.pdf
